# Supplementary material for: Neonatal Exposure to Valproate Induces Long-Term Alterations in Steroid Hormone Levels in the Brain Cortex of Prepubertal Rats
Source: Int J Mol Sci. 2023 Apr 3;24(7):6681. doi: 10.3390/ijms24076681 (PMC10094755; doi:10.3390/ijms24076681)
Supplement: Supplementary file 1 [file ijms-24-06681-s001.zip]

Archive with 1 entries (1 files):
- ijms-2212382-supplementary.pdf
